# Supplementary material for: A simulation of geographic distribution for the emergence of consequential SARS-CoV-2 variant lineages
Source: Sci Rep. 2022 Jun 15;12:9999. doi: 10.1038/s41598-022-14308-5 (PMC9199467; doi:10.1038/s41598-022-14308-5)
Supplement: Supplementary file 1 — Supplementary Information. [file 41598_2022_14308_MOESM1_ESM.csv]

Country	Total reported COVID-19 cases (by Nov 2021)	Sequences shared with complete collection date (GISAID)	Reported potentially-consequential variants (by Nov 2021)
Afghanistan	156284	94	0
Albania	185497	42	0
Algeria	206566	71	0
American Samoa	4	0	0
Andorra	15516	31	0
Angola	64458	945	0
Anguilla	944	12	0
Antigua and Barbuda	4062	67	0
Argentina	5288807	9983	0
Armenia	310629	140	0
Aruba	15882	2799	0
Australia	172030	38619	0
Austria	832977	51354	0
Azerbaijan	532570	14	0
Bahamas	22407	0	0
Bahrain	276874	1618	0
Bangladesh	1569753	3012	0
Barbados	17763	78	0
Belarus	602058	85	0
Belgium	1360650	61044	0
Belize	26798	259	0
Benin	24749	264	0
Bermuda	5647	40	0
Bhutan	2621	0	0
Bolivia	513810	152	0
Bonaire	2372	572	0
Bosnia and Herzegovina	254348	303	0
Botswana	187281	1474	0
Brazil	21810855	67815	2
British Virgin Islands	2725	33	0
Brunei	13246	38	0
Bulgaria	608499	6512	0
Burkina Faso	14793	415	0
Burundi	20087	63	0
Cabo Verde	38218	40	0
Cambodia	118613	1405	0
Cameroon	102499	372	0
Canada	1712128	136612	0
Cayman Islands	1650	85	0
Central African Republic	11579	56	0
Chad	5107	0	0
Chile	1696786	12857	0
China	126155	4253	0
Colombia	5002387	6505	1
Comoros	4272	6	0
Cook Islands	0	0	0
Costa Rica	559698	1398	0
C?te d'Ivoire	61311	236	0
Croatia	472259	8384	0
Cuba	952634	1049	0
Cura?ao	17053	821	0
Cyprus	124724	134	0
Czech Republic	1773291	11731	0
Democratic Republic of the Congo	57565	629	0
Denmark	389240	187360	0
Djibouti	13482	306	0
Dominica	4783	9	0
Dominican Republic	382476	360	0
Ecuador	515859	2239	0
Egypt	331968	1005	1
El Salvador	113422	143	0
Equatorial Guinea	13368	207	0
Eritrea	6839	0	0
Estonia	196951	6729	0
Ethiopia	365372	276	0
Falkland Islands (Malvinas)	69	0	0
Faroe Islands	2212	42	0
Fiji	52180	531	0
Finland	159798	20165	0
France	6945613	107189	1
French Guiana	44629	855	0
French Polynesia	45541	59	0
Gabon	35525	308	0
Gambia	9973	725	0
Georgia	726941	404	0
Germany	4618021	233778	0
Ghana	130077	1639	0
Gibraltar	5992	1562	0
Greece	747595	10501	0
Greenland	810	0	0
Grenada	5840	12	0
Guadeloupe	54288	517	0
Guam	14722	196	0
Guatemala	601572	852	0
Guernsey	2170	0	0
Guinea	30667	228	0
Guinea-Bissau	6134	48	0
Guyana	35621	14	0
Haiti	23960	95	0
Holy See	26	0	0
Honduras	375381	116	0
Hungary	876497	435	0
Iceland	13829	9658	0
India	34296237	65783	6
Indonesia	4245373	8377	0
Iran	5934495	530	0
Iraq	2056401	248	0
Ireland	448449	37578	0
Isle of Man	9738	0	0
Israel	1328376	21370	0
Italy	4774783	65214	1
Jamaica	89123	232	0
Japan	1722966	157344	0
Jersey	11153	0	0
Jordan	864661	918	0
Kazakhstan	1021452	464	0
Kenya	253339	3651	0
Kiribati	0	0	0
Kosovo	160724	829	0
Kuwait	412708	315	0
Kyrgyzstan	181425	0	0
Laos	40956	18	0
Latvia	221795	5597	0
Lebanon	642225	1019	0
Lesotho	21635	18	0
Liberia	5815	77	0
Libya	357964	12	0
Liechtenstein	3685	117	0
Lithuania	412769	21219	0
Luxembourg	81683	15604	0
Madagascar	43632	722	0
Malawi	61800	574	0
Malaysia	2476268	4358	0
Maldives	87915	471	0
Mali	16099	72	0
Malta	37675	256	0
Marshall Islands	4	0	0
Martinique	43347	569	0
Mauritania	37368	0	0
Mauritius	18101	290	0
Mayotte	20587	732	0
Mexico	3807211	34264	1
Micronesia	0	0	0
Moldova	339114	67	0
Monaco	3416	78	0
Mongolia	348432	28	0
Montenegro	144670	260	0
Montserrat	41	5	0
Morocco	946283	390	0
Mozambique	151302	795	0
Myanmar	500950	46	0
Namibia	128927	89	0
Nauru	0	0	0
Nepal	813433	264	0
Netherlands	2139746	67449	0
New Caledonia	10985	0	0
New Zealand	6362	2946	0
Nicaragua	12866	0	0
Niger	6366	24	0
Nigeria	212051	2741	1
Niue	0	0	0
North Korea	0	0	0
North Macedonia	202705	695	0
Northern Mariana Islands	318	152	0
Norway	208605	30145	0
Oman	304299	813	0
Pakistan	1273560	1389	0
Palau	8	0	0
Panama	472664	1262	0
Papua New Guinea	30035	774	0
Paraguay	461041	398	0
Peru	2201796	9173	1
Philippines	2790375	12679	1
Pitcairn Islands	0	0	0
Poland	3034668	25275	0
Portugal	1091142	19922	0
Puerto Rico	184866	3351	0
Qatar	239374	3496	0
Republic of the Congo	17670	281	0
R?union	54668	3498	0
Romania	1666097	5036	0
Russia	8593200	9048	1
Rwanda	99727	685	0
Saba	11	0	0
Saint Barth?lemy	1659	9	0
Saint Helena	0	0	0
Saint Kitts and Nevis	2669	13	0
Saint Lucia	12573	43	0
Saint Martin	3920	10	0
Saint Pierre and Miquelon	32	0	0
Saint Vincent and the Grenadines	4995	15	0
Samoa	1	0	0
San Marino	5547	0	0
Sao Tome and Principe	3714	0	0
Saudi Arabia	548666	1096	0
Senegal	73920	636	0
Serbia	1148645	330	0
Seychelles	22280	259	0
Sierra Leone	6398	59	0
Singapore	200844	9101	0
Sint Eustatius	28	4	0
Sint Maarten	4488	1691	0
Slovak Republic		1	0
Slovakia	487916	9661	0
Slovenia	337108	31949	0
Solomon Islands	20	6	0
Somalia	21998	35	0
South Africa	2922222	21925	4
South Korea	367974	16788	0
South Sudan	12421	88	0
Spain	5011149	72200	0
Sri Lanka	541639	1635	0
Sudan	40433	111	0
Suriname	49019	796	0
Sweden	1173641	113986	0
Switzerland	873413	77810	0
Syria	43666	0	0
Taiwan	16420	259	0
Tajikistan	17486	0	0
Tanzania	26154	0	0
Thailand	1927763	5605	0
The Bahamas		133	0
Timor-Leste	19790	356	0
Togo	26079	343	0
Tokelau	0	0	0
Tonga	1	0	0
Trinidad and Tobago	57329	617	0
Tunisia	712776	132	0
Turkey	8061666	67933	0
Turkmenistan	0	0	0
Turks and Caicos Islands	2982	16	0
Tuvalu	0	0	0
U.S. Virgin Islands		428	0
Uganda	126272	709	0
Ukraine	2955693	407	0
United Arab Emirates	739983	2621	0
United Kingdom	9097315	1109083	8
United States of America	45678478	1472685	4
Uruguay	393899	739	0
Uzbekistan	186521	90	0
Vanuatu	5	2	0
Venezuela	407151	171	0
Vietnam	926720	777	0
Wallis and Futuna Islands	454	10	0
West Bank and Gaza	454172	128	0
Yemen	9799	0	0
Zambia	209739	970	0
